# Supplementary material for: Pharmacological upregulation of GLT-1 alleviates the cognitive impairments in the animal model of temporal lobe epilepsy
Source: PLoS One. 2021 Jan 28;16(1):e0246068. doi: 10.1371/journal.pone.0246068 (PMC7842975; doi:10.1371/journal.pone.0246068)
Supplement: S1 Data — (XLSX) [file pone.0246068.s001.xlsx]

## Sheet: Seizure
	FIGURE 1.
	SE Latency (s)			S3/4 Seizures			S3/4 Duration
	Pil	Pil+Cef		Pil	Pil+Cef		Pil	Pil+Cef
	23.6	76.3		6	7		94.3	29
	20.9	24.4		6	5		219	40.8
	16.3	82.1		8	5		140.1	83.1
	56.1	84.9		5	6		156	95
	34.5	73.1		5	4		233.7	53.5
	25.8	46.8		6	7		65	47
	32.5	34.4		3	6		89.6	18.5
	42.5	34.8		7	5		139.1	44.6
	46.6	27.1		5	7		61.1	19.9
	30.8	42.2		5	9		230.2	94.4
	26.1	32.9		7	5		137.7	28.7
	69.9	58.8		4	4		141.9	78.2
	37.5	49.6		6	3		140	55
	63	22		6	4		135	46.2
	41.7	45		6	3		152.2	63.5
	28.1	44.5		7	4		143.2	19.1
	39.3	30.1		7	5		68.7	25.6
	39	60.1		5	7		79.2	32
	60	28.3		8	4		81.9	17.7
	51.2	60		7	4		93.2	83.7
	69	90		9	5		120.5	101
	42.8	54		8	4		235.5	59.8
	39.1	74.1		5	4		221.3	73
	28.2	47.3		6	6		201.1	54.1
	14.5	88.6		5	2		188	59.9

## Sheet: mRNA Level
	FIGURE 2.
	Control			Pil			Pil+Cef			Cef
	Mean	SD	N	Mean	SD	N	Mean	SD	N	Mean	SD	N
GLT-1 (31 Days post SE)	1	0.061	5	0.5134	0.06664	5	0.7871	0.1363	5	1.029	0.172	5
GLT-1 (72 hours post SE)	1	0.1177	5	0.5884	0.04919	5	2.012	0.2244	5	2.933	0.2393	5

## Sheet: Glutamate
	FIGURE 4.
	Glutamate (72h post SE)					Glutamate (31 days post SE)
	Control	Pil	Pil+Cef	Cef		Control	Pil	Pil+Cef	Cef
	459.306	841.277	418.191	250.789		228.339	208.598	218.865	284.304
	384.378	639.856	319.818	253.923		394.332	179.407	265.627	341.333
	394.546	768.946	343.972	216.693		413.005	130.213	306.672	422.558
	465.701	537.155	598.819	231.773		490.667	146.41	303.743	246.633
	333.56	636.897	392.097	322.457		211.399	193.415	194.656	262.451

## Sheet: GS Activity
	FIGURE 5.
	GS Activity (72h post SE)					GS Activity (31 days post SE)
	Control	Pil	Pil+Cef	Cef		Control	Pil	Pil+Cef	Cef
	1.388	0.918	5.724	4.141		1.883	3.261	2.82	2.207
	2.148	2.719	4.02	4.841		1.555	2.093	1.784	1.887
	4.207	2.177	3.321	4.381		2.048	2.064	2.149	3.258
	1.639	3.031	3.842	1.425		5.063	1.773	1.97	3.169
	1.105	2.195	5.49	3.803		3.042	2.729	2.032	2.386

## Sheet: MorrisWaterMaze (1)
	FIGURE 6.
	Escape Latency (s)
	DAY	Control							Pil							Cef+Pil							Cef
	1	51.1	32.7	47.1	37.4	50.4	45.3	56.7	36.8	60	50.1	60	53.8	60	60	54.3	44.2	47.7	42.2	58.2	60	58.8	60	31.7	50.2	51.2	49.8	60	56.1
	2	25.9	21.3	26.1	19.9	45.4	22.2	23.5	41.7	60	46.8	34.6	44.6	59.4	45.2	26.8	12.3	28.4	35.9	24	39.5	29.9	36.8	15.8	38.5	25.9	30.5	28.5	23.3
	3	8.2	17.2	26.4	32.4	33.4	15.4	18.8	32.4	52	47	26.8	30.1	50.5	37.5	13.3	16.6	11.9	22.7	12.6	24.3	15.1	17.1	38.7	14.8	22.5	14.2	24.8	19.6
	4	11.4	23.8	11.2	27.2	25.6	24.9	15.5	26.2	36.7	49.7	21.9	23.8	45.1	30.1	17.1	15.8	18.4	19.4	12.7	20.2	18.8	26.5	11	8.8	10.8	13.3	11.3	8.5
	5	9.8	18.3	11.2	10.7	10.2	7.2	12.7	16.9	32.1	41.6	22.3	45.3	34.9	25.6	20.8	11.9	6.8	11.1	5.2	18.7	9	15	5.6	7.8	13.1	12.5	6.5	6.7
	Probe (1)
	7	32.5	17.9	23.9	28.9	31.9	21.3	25.3	31.1	56.6	36.8	37.9	51.5	45.1	30	31.1	22.2	31.2	20.9	33.4	32.4	25.6	36.7	23.1	30.9	31.8	31.1	32.4	19.5
	8	11.6	7.5	10.2	10.3	17.1	10.3	13	29.2	40.7	25.8	36.2	43.3	40.2	31.8	14.9	23	21.1	14.2	9.4	12.2	17.8	23.3	10.4	9.2	16	10.7	13.4	11.4
	9	7.4	7.2	8.2	10	17.3	9.8	10.1	29.4	36	27.3	30.2	36.5	35.5	24.4	7.6	12.7	15.5	11.8	9.7	11.3	10.3	13.4	3.6	4.9	12.2	8.9	9	6.9
	Probe (2)
	11	15.8	20.7	25.7	16.7	26.5	10.4	14.4	23.9	22.9	9.4	15.7	20.3	19.5	23.3	6.3	14	16	16	23	13	16.6	14.9	17.9	19.6	21.2	9.1	6.8	10.3
	12	11.8	9.2	11.9	10.3	14.5	8.7	10.6	16.7	4	13.2	15.1	6.3	12.2	17.7	7.1	9.5	14.9	10.9	17.8	12.2	12.2	10.3	5.9	6.6	12.8	9.7	8.5	6.2
	13	3.9	5.9	6.9	7.6	10.4	8.7	5.5	9.1	7.8	14.5	9.1	8.7	13.5	12.1	9.4	6.6	7.3	6.5	3.5	6.5	5	7.9	7.1	5.9	10.2	8.5	7.2	5.5
	Total Distance (m)
	DAY	Control							Pil							Cef+Pil							Cef
	1	12.61	7.82	11.46	8.62	11.88	8.65	9.22	9.75	12.62	10.44	14.59	12	16.11	13.52	12.5	9.94	11.2	10.11	13.86	12.89	11	16.2	6.78	10.58	13.11	15.83	14.23	11.11
	2	5.05	4.81	5.84	5.26	13.2	5.55	4.85	11.9	11.92	9.87	10.61	13.52	12.31	11	6.99	2.46	7.3	10.81	5.59	12.22	7.85	10.67	3.5	9.64	7.24	8.86	8.5	6.96
	3	0.76	3.08	2.07	8.34	9.7	2.95	4.46	8.56	10.65	11.21	9.91	7.1	11.2	10.2	3.35	2.68	2.63	6.19	2.91	6.78	4.52	3.55	1.33	2.83	5.39	5.88	5.66	4.7
	4	1.1	5.95	2.15	5.59	5.07	4.58	3.67	6.3	6.63	13.91	7.56	5.24	8.39	8.01	4.7	2.36	3.96	4.55	3.77	4.71	3.99	5.84	1.55	1.77	2.13	4.68	2.2	3.02
	5	0.94	3.87	1.68	2.06	2.2	1.23	1.88	6.89	8.32	9.27	7.49	5.89	9.16	8.35	3.61	2.24	2.58	2.55	1.6	1.13	1.63	3.34	0.82	0.76	1.51	2.07	2.35	1.2
	Probe (1)
	7	6.5	4.51	8.09	2.77	7.63	7.43	5.23	8.59	10.1	14.36	12.72	12.39	10.86	11.18	2.57	12.18	7.45	8.91	8.61	4.66	5.32	6.78	10.79	6.37	8.36	10.35	9.83	9.5
	8	2.87	1.02	0.83	0.97	2.89	3.71	1.27	7.06	7.01	3.83	7.33	7.14	12.32	8.88	3.39	5.24	3.39	2.07	3.22	4.16	3.01	5.05	3.24	2.18	1.79	3.82	3.59	2.98
	9	2.37	0.76	2.02	3.31	2.18	0.47	0.99	6.55	8.19	5.88	5.29	4.89	7.85	6.31	0.79	1.54	1.31	2.95	2.76	1.66	2.14	0.38	0.26	2.66	1.61	1.44	1.91	0.88
	Probe (2)
	11	4.06	3.43	3.26	6.09	4.32	4.72	5.81	3.23	3.45	4.9	5.52	4.27	2.24	4.08	3.53	4.95	2.25	4.17	4.8	3.73	4.01	2.23	2.05	4.38	3.28	3.66	3.82	2.96
	12	3.86	2.28	0.79	2.96	2.93	1.63	1.9	4.82	1.14	1.79	5.25	0.91	1.75	2.9	1.57	2.48	0.44	4.36	4.12	1.3	2.19	1.1	1.99	1.1	1.54	0.47	0.61	0.89
	13	0.44	2.78	1.44	1.58	2.86	1.43	1.11	2.75	1.98	2.58	1.14	1.17	2.3	1.96	2.55	1.54	4.2	1.22	0.37	2.56	0.99	0.69	0.65	1.7	1.83	1.42	0.92	0.8

## Sheet: MorrisWaterMaze (2)
		FIGURE 7.
	PROBE 1	Total Distance (m)					Platform Crossings					Time spent in Target Quadrant (s)
		Control	Pil	Pil+Cef	Cef		Control	Pil	Pil+Cef	Cef		Control	Pil	Pil+Cef	Cef
		13.72	17.39	12.67	16.79		3	2	4	1		17.6	12.2	33.2	29.2
		13.11	14.41	10.72	14.3		4	0	3	5		36.4	16	38.1	25.9
		14.18	15.56	13.25	16.78		7	0	2	3		33.6	16.1	22.8	24.5
		12.73	16.83	18.08	13.25		2	1	3	6		27	17.3	19.7	20.1
		17.83	14.04	16.77	10.05		3	1	4	5		30.1	19.2	25.9	32.4
		13.67	14.94	13.26	11.68		1	2	5	4		25.9	10.6	33	32.1
		15.1	14	14.22	11.97		4	1	3	3		30.2	14.8	29.9	27.9
	PROBE 2	Total Distance (m)					Platform Crossings					Time spent in Target Quadrant (s)
		Control	Pil	Pil+Cef	Cef		Control	Pil	Pil+Cef	Cef		Control	Pil	Pil+Cef	Cef
		14.27	15.59	9.98	13.49		5	2	3	4		29.4	16.8	22.9	27.5
		10.41	16.86	17.61	11.36		6	1	5	7		26.6	8.5	20.7	28.1
		14.09	11.03	13.19	17.33		3	1	4	3		26.6	18.9	20.4	31.8
		15.42	12.73	12.16	15.15		4	2	3	3		23.7	17.2	12	21.3
		13.24	12.49	14.27	18.65		7	1	5	5		27.2	13	26.4	26.2
		10.98	12.98	11.85	15.5		2	3	4	1		22	5.8	25	22.3
		11.28	12.9	10.81	13.21		3	3	3	3		25.3	15.5	24.9	27

## Sheet: NORT
		FIGURE 8.
		Object Exploration Time (s)
		Control							Pil							Pil+Cef							Cef
	Novel	10.5	8.4	6.1	10.6	12.5	11.8	10.9	3.5	6.7	4.3	6.9	5.2	8.1	7.5	8	18.2	18.3	8.5	14.5	12.2	11.2	10.7	13.2	8.7	11.9	12.8	10.8	10.7
	Familiar	5.1	4.6	1.9	9.2	2.9	5.3	4.7	96.5	7.6	8	9.5	5.3	28.4	8	5.1	4.9	8.1	3.1	2.5	4.3	5.8	5.3	10	5.8	5.5	8.9	3	6
														Discrimination Index
														Control	Pil	Pil+Cef	Cef
														0.674	0.035	0.61	0.667
														0.645	0.468	0.788	0.57
														0.767	0.349	0.693	0.602
														0.536	0.42	0.73	0.683
														0.812	0.493	0.852	0.589
														0.69	0.222	0.739	0.78
														0.698	0.483	0.658	0.64
